# Supplementary material for: An Appraisal of the Classic Forest Succession Paradigm with the Shade Tolerance Index
Source: PLoS One. 2015 Feb 6;10(2):e0117138. doi: 10.1371/journal.pone.0117138 (PMC4319751; doi:10.1371/journal.pone.0117138)
Supplement: S6 Appendix — (CSV) [file pone.0117138.s006.csv]

COMMON_NAME	GENUS	SPECIES	Shade Tolerance Index	SPCD
swamp cottonwood	Populus	heterophylla	0.25	744
plains cottonwood	Populus	deltoides	0	745
quaking aspen	Populus	tremuloides	0	746
black cottonwood	Populus	balsamifera	0	747
Fremont cottonwood	Populus	fremontii	0	748
narrowleaf cottonwood	Populus	angustifolia	0	749
silver poplar	Populus	alba	0	752
Lombardy poplar	Populus	nigra	0	753
mesquite spp.	Prosopis	spp.	0	755
honey mesquite	Prosopis	glandulosa	0	756
velvet mesquite	Prosopis	velutina	0	757
screwbean mesquite	Prosopis	pubescens	0	758
cherry and plum spp.	Prunus	spp.	0	760
pin cherry	Prunus	pensylvanica	0	761
black cherry	Prunus	serotina	0.25	762
chokecherry	Prunus	virginiana	0	763
peach	Prunus	persica	0	764
Canada plum	Prunus	nigra	0	765
American plum	Prunus	americana	0	766
bitter cherry	Prunus	emarginata	0	768
Allegheny plum	Prunus	alleghaniensis	0	769
Chickasaw plum	Prunus	angustifolia	0	770
sweet cherry, domesticated	Prunus	avium	0	771
sour cherry, domesticated	Prunus	cerasus	0	772
European plum, domesticated	Prunus	domestica	0	773
Mahaleb cherry, domesticated	Prunus	mahaleb	0	774
oak spp	Quercus	spp.	0.5	800
California live oak	Quercus	agrifolia	0.5	801
white oak	Quercus	alba	0.5	802
Arizona white oak	Quercus	arizonica	0.5	803
swamp white oak	Quercus	bicolor	0.5	804
canyon live oak	Quercus	chrysolepis	0.75	805
scarlet oak	Quercus	coccinea	0	806
blue oak	Quercus	douglasii	0.25	807
Durand oak	Quercus	sinuata	0.5	808
northern pin oak	Quercus	ellipsoidalis	0.5	809
Emory oak	Quercus	emoryi	0.5	810
Engelmann oak	Quercus	engelmannii	0.5	811
southern red oak	Quercus	falcata	0.5	812
cherrybark oak	Quercus	pagoda	0.25	813
Gambel oak	Quercus	gambelii	0.5	814
Oregon white oak	Quercus	garryana	0.25	815
scrub oak	Quercus	ilicifolia	0.5	816
shingle oak	Quercus	imbricaria	0.5	817
California black oak	Quercus	kelloggii	0.25	818
turkey oak	Quercus	laevis	0.25	819
laurel oak	Quercus	laurifolia	0.75	820
California white oak	Quercus	lobata	0.5	821
overcup oak	Quercus	lyrata	0.5	822
bur oak	Quercus	macrocarpa	0.5	823
blackjack oak	Quercus	marilandica	0.5	824
swamp chestnut oak	Quercus	michauxii	0.25	825
chinkapin oak	Quercus	muehlenbergii	0.25	826
water oak	Quercus	nigra	0.25	827
Texas red oak	Quercus	texana	0.5	828
Mexican blue oak	Quercus	oblongifolia	0.5	829
pin oak	Quercus	palustris	0.25	830
willow oak	Quercus	phellos	0.25	831
bigtooth aspen	Populus	grandidentata	0	743
chestnut oak	Quercus	prinus	0.5	832
northern red oak	Quercus	rubra	0.5	833
Shumard oak	Quercus	shumardii	0.5	834
post oak	Quercus	stellata	0.25	835
Delta post oak	Quercus	similis	0.5	836
black oak	Quercus	velutina	0.5	837
live oak	Quercus	virginiana	0.5	838
interior live oak	Quercus	wislizeni	0.5	839
dwarf post oak	Quercus	margarettiae	0.5	840
dwarf live oak	Quercus	minima	0.5	841
bluejack oak	Quercus	incana	0.5	842
silverleaf oak	Quercus	hypoleucoides	0.5	843
Oglethorpe oak	Quercus	oglethorpensis	0.5	844
dwarf chinkapin oak	Quercus	prinoides	0.5	845
gray oak	Quercus	grisea	0.5	846
netleaf oak	Quercus	rugosa	0.5	847
Chisos oak	Quercus	graciliformis	0.5	851
sea torchwood	Amyris	elemifera	0.5	852
pond-apple	Annona	glabra	0.5	853
gumbo limbo	Bursera	simaruba	0.5	854
sheoak spp.	Casuarina	spp.	0.25	855
gray sheoak	Casuarina	glauca	0.25	856
belah	Casuarina	lepidophloia	0.25	857
camphortree	Cinnamomum	camphora	0.5	858
Florida fiddlewood	Citharexylum	fruticosum	0.5	859
citrus spp.	Citrus	spp.	0.5	860
tietongue, pigeon-plum	Coccoloba	diversifolia	0.5	863
soldierwood	Colubrina	elliptica	0.5	864
largeleaf geigertree	Cordia	sebestena	0	865
carrotwood	Cupaniopsis	anacardioides	0.5	866
Bluewood	Condalia	hookeri	0.5	867
Blackbead ebony	Ebenopsis	ebano	0.5	868
Great leucaene	Leucaena	pulverulenta	0.5	869
Texas sophora	Sophora	affinis	0.5	870
red stopper	Eugenia	rhombea	0.5	873
butterbough, inkwood	Exothea	paniculata	0.5	874
Florida strangler fig	Ficus	aurea	0.5	876
wild banyantree, shortleaf fig	Ficus	citrifolia	0.5	877
beeftree, longleaf blolly	Guapira	discolor	0.5	882
manchineel	Hippomane	mancinella	0.5	883
false tamarind	Lysiloma	latisiliquum	0.5	884
mango	Mangifera	indica	0.5	885
Florida poisontree	Metopium	toxiferum	0.5	886
fishpoison tree	Piscidia	piscipula	0.5	887
octopus tree, schefflera	Schefflera	actinophylla	0.5	888
false mastic	Sideroxylon	foetidissimum	0.5	890
white bully, willow bustic	Sideroxylon	salicifolium	0.5	891
paradisetree	Simarouba	glauca	0.5	895
Java plum	Syzygium	cumini	0.5	896
tamarind	Tamarindus	indica	0.5	897
black locust	Robinia	pseudoacacia	0	901
New Mexico locust	Robinia	neomexicana	0	902
Everglades palm, paurotis-palm	Acoelorraphe	wrightii	0.5	906
Florida silver palm	Coccothrinax	argentata	0.5	907
coconut palm	Cocos	nucifera	0.5	908
royal palm spp.	Roystonea	spp.	0.5	909
Mexican palmetto	Sabal	mexicana	0.5	911
cabbage palmetto	Sabal	palmetto	0.75	912
key thatch palm	Thrinax	morrisii	0.5	913
Florida thatch palm	Thrinax	radiata	0.5	914
other palms	Family Arecaceae	not listed above	0.5	915
western soapberry	Sapindus	saponaria	0.5	919
willow spp.	Salix	spp.	0	920
peachleaf willow	Salix	amygdaloides	0	921
black willow	Salix	nigra	0	922
Bebb willow	Salix	bebbiana	0	923
Bonpland willow	Salix	bonplandiana	0	924
coastal plain willow	Salix	caroliniana	0	925
balsam willow	Salix	pyrifolia	0	926
white willow	Salix	alba	0	927
Scouler's willow	Salix	scouleriana	0	928
weeping willow	Salix	sepulcralis	0	929
sassafras	Sassafras	albidum	0.25	931
mountain-ash spp.	Sorbus	spp.	0.5	934
American mountain-ash	Sorbus	americana	0.5	935
European mountain-ash	Sorbus	aucuparia	0.5	936
northern mountain-ash	Sorbus	decora	0.5	937
West Indian mahogany	Swietenia	mahagoni	0.5	940
basswood spp.	Tilia	spp.	0.75	950
American basswood	Tilia	americana	0.75	951
white basswood	Tilia	americana	0.75	952
Carolina basswood	Tilia	americana	0.75	953
elm spp.	Ulmus	spp.	0.5	970
winged elm	Ulmus	alata	0.75	971
American elm	Ulmus	americana	0.5	972
cedar elm	Ulmus	crassifolia	0.5	973
Siberian elm	Ulmus	pumila	0.5	974
slippery elm	Ulmus	rubra	0.75	975
September elm	Ulmus	serotina	0.75	976
rock elm	Ulmus	thomasii	0.5	977
California-laurel	Umbellularia	californica	0.75	981
Joshua tree	Yucca	brevifolia	0.5	982
black-mangrove	Avicennia	germinans	0.5	986
buttonwood-mangrove	Conocarpus	erectus	0.5	987
white-mangrove	Laguncularia	racemosa	0.5	988
American mangrove	Rhizophora	mangle	0.5	989
desert ironwood	Olneya	tesota	0.5	990
saltcedar	Tamarix	spp.	0.5	991
melaleuca	Melaleuca	quinquenervia	0.25	992
chinaberry	Melia	azedarach	0.5	993
Chinese tallowtree	Triadica	sebifera	0.5	994
tungoil tree	Vernicia	fordii	0.5	995
smoketree	Cotinus	obovatus	0.5	996
Russian-olive	Elaeagnus	angustifolia	0.5	997
Unknown dead hardwood	Tree	broadleaf	0.5	998
Other or unknown live tree	Tree	unknown	0.5	999
Washington hawthorn	Crataegus	phaenopyrum	0.5	5091
fleshy hawthorn	Crataegus	succulenta	0.5	5092
dwarf hawthorn	Crataegus	uniflora	0.5	5093
Berlandier ash	Fraxinus	berlandieriana	0.5	5491
avocado	Persea	americana	0.5	7211
Graves oak	Quercus	gravesii	0.5	8511
Mexican white oak	Quercus	polymorpha	0.5	8512
Buckley oak	Quercus	buckleyi	0.5	8513
Lacey oak	Quercus	laceyi	0.5	8514
Anacahuita Texas Olive	Cordia	boissieri	0.5	8651
fir spp.	Abies	spp.	1	10
Pacific silver fir	Abies	amabilis	1	11
balsam fir	Abies	balsamea	1	12
Santa Lucia or bristlecone fir	Abies	bracteata	1	14
white fir	Abies	concolor	0.75	15
Fraser fir	Abies	fraseri	1	16
grand fir	Abies	grandis	0.75	17
corkbark fir	Abies	lasiocarpa	0.75	18
subalpine fir	Abies	lasiocarpa	0.75	19
California red fir	Abies	magnifica	0.75	20
Shasta red fir	Abies	shastensis	1	21
noble fir	Abies	procera	0	22
white-cedar spp.	Chamaecyparis	spp.	1	40
Port-Orford-cedar	Chamaecyparis	lawsoniana	0.75	41
Alaska yellow-cedar	Chamaecyparis	nootkatensis	0.75	42
Atlantic white-cedar	Chamaecyparis	thyoides	0.5	43
cypress	Cupressus	spp.	0.5	50
Arizona cypress	Cupressus	arizonica	0.5	51
Baker or Modoc cypress	Cupressus	bakeri	0.5	52
Tecate cypress	Cupressus	forbesii	0.5	53
Monterey cypress	Cupressus	macrocarpa	0.5	54
Sargent's cypress	Cupressus	sargentii	0.5	55
MacNab's cypress	Cupressus	macnabiana	0.5	56
redcedar/juniper spp.	Juniperus	spp.	0	57
Pinchot juniper	Juniperus	pinchotii	0	58
redberry juniper	Juniperus	coahuilensis	0	59
Drooping juniper	Juniperus	flaccida	0	60
Ashe juniper	Juniperus	ashei	0	61
California juniper	Juniperus	californica	0	62
alligator juniper	Juniperus	deppeana	0	63
western juniper	Juniperus	occidentalis	0.25	64
Utah juniper	Juniperus	osteosperma	0	65
Rocky Mountain juniper	Juniperus	scopulorum	0	66
southern redcedar	Juniperus	virginiana	0	67
eastern redcedar	Juniperus	virginiana	0	68
oneseed juniper	Juniperus	monosperma	0	69
larch spp.	Larix	spp.	0	70
tamarack (native)	Larix	laricina	0	71
subalpine larch	Larix	lyallii	0	72
western larch	Larix	occidentalis	0	73
incense-cedar	Calocedrus	decurrens	0.5	81
spruce spp.	Picea	spp.	1	90
Norway spruce	Picea	abies	1	91
Brewer spruce	Picea	breweriana	0.75	92
Engelmann spruce	Picea	engelmannii	0.75	93
white spruce	Picea	glauca	0.5	94
black spruce	Picea	mariana	0.75	95
blue spruce	Picea	pungens	0.5	96
red spruce	Picea	rubens	1	97
Sitka spruce	Picea	sitchensis	0.75	98
pine spp.	Pinus	spp.	0	100
whitebark pine	Pinus	albicaulis	0.5	101
Rocky Mountain bristlecone pine	Pinus	aristata	0	102
knobcone pine	Pinus	attenuata	0	103
foxtail pine	Pinus	balfouriana	0	104
jack pine	Pinus	banksiana	0.25	105
common or two-needle pinyon	Pinus	edulis	0.25	106
sand pine	Pinus	clausa	0.5	107
lodgepole pine	Pinus	contorta	0	108
Coulter pine	Pinus	coulteri	0	109
shortleaf pine	Pinus	echinata	0	110
slash pine	Pinus	elliottii	0.5	111
Apache pine	Pinus	engelmannii	0.5	112
limber pine	Pinus	flexilis	0.25	113
southwestern white pine	Pinus	strobiformis	0.5	114
spruce pine	Pinus	glabra	1	115
Jeffrey pine	Pinus	jeffreyi	0.25	116
sugar pine	Pinus	lambertiana	0.5	117
Chihuahua pine	Pinus	leiophylla	0.5	118
western white pine	Pinus	monticola	0.5	119
bishop pine	Pinus	muricata	0	120
longleaf pine	Pinus	palustris	0.25	121
ponderosa pine	Pinus	ponderosa	0.25	122
Table Mountain pine	Pinus	pungens	0.25	123
Monterey pine	Pinus	radiata	0.5	124
red pine	Pinus	resinosa	0.25	125
pitch pine	Pinus	rigida	0.25	126
gray or California foothill pine	Pinus	sabiniana	0	127
pond pine	Pinus	serotina	0.25	128
eastern white pine	Pinus	strobus	0.5	129
Scotch pine	Pinus	sylvestris	0.25	130
loblolly pine	Pinus	taeda	0.25	131
Virginia pine	Pinus	virginiana	0.25	132
singleleaf pinyon	Pinus	monophylla	0	133
border pinyon	Pinus	discolor	0	134
Arizona pine	Pinus	arizonica	0	135
Austrian pine	Pinus	nigra	0.25	136
Washoe pine	Pinus	washoensis	0	137
four-leaf or Parry pinyon pine	Pinus	quadrifolia	0	138
Torrey pine	Pinus	torreyana	0	139
Mexican pinyon pine	Pinus	cembroides	0	140
Papershell pinyon pine	Pinus	remota	0	141
Great Basin bristlecone pine	Pinus	longaeva	0	142
Arizona pinyon pine	Pinus	monophylla	0.5	143
Honduras pine	Pinus	elliottii	0.25	144
Douglas-fir spp.	Pseudotsuga	spp.	0.5	200
bigcone Douglas-fir	Pseudotsuga	macrocarpa	0.25	201
Douglas-fir	Pseudotsuga	menziesii	0.5	202
redwood	Sequoia	sempervirens	1	211
giant sequoia	Sequoiadendron	giganteum	0	212
baldcypress spp.	Taxodium	spp.	0.5	220
baldcypress	Taxodium	distichum	0.5	221
pondcypress	Taxodium	ascendens	0.5	222
Montezuma baldcypress	Taxodium	mucronatum	0.5	223
yew spp.	Taxus	spp.	1	230
Pacific yew	Taxus	brevifolia	1	231
Florida yew	Taxus	floridana	1	232
thuja spp.	Thuja	spp.	1	240
northern white-cedar	Thuja	occidentalis	1	241
western redcedar	Thuja	plicata	1	242
torreya (nutmeg) spp.	Torreya	spp.	1	250
California torreya (nutmeg)	Torreya	californica	1	251
Florida torreya (nutmeg)	Torreya	taxifolia	0.75	252
hemlock spp.	Tsuga	spp.	1	260
eastern hemlock	Tsuga	canadensis	1	261
Carolina hemlock	Tsuga	caroliniana	1	262
western hemlock	Tsuga	heterophylla	1	263
mountain hemlock	Tsuga	mertensiana	0.75	264
Unknown dead conifer	Tree	evergreen	0.5	299
acacia spp.	Acacia	spp.	0.5	300
sweet acacia	Acacia	farnesiana	0.5	303
catclaw acacia	Acacia	greggii	0.5	304
maple spp.	Acer	spp.	1	310
Florida maple	Acer	barbatum	0.75	311
bigleaf maple	Acer	macrophyllum	1	312
boxelder	Acer	negundo	0.75	313
black maple	Acer	nigrum	1	314
striped maple	Acer	pensylvanicum	1	315
red maple	Acer	rubrum	0.75	316
silver maple	Acer	saccharinum	1	317
sugar maple	Acer	saccharum	1	318
mountain maple	Acer	spicatum	1	319
Norway maple	Acer	platanoides	1	320
Rocky Mountain maple	Acer	glabrum	1	321
bigtooth maple	Acer	grandidentatum	1	322
chalk maple	Acer	leucoderme	1	323
buckeye, horsechestnut spp.	Aesculus	spp.	1	330
Ohio buckeye	Aesculus	glabra	0.75	331
yellow buckeye	Aesculus	flava	0.75	332
California buckeye	Aesculus	californica	1	333
Texas buckeye	Aesculus	glabra	1	334
red buckeye	Aesculus	pavia	1	336
painted buckeye	Aesculus	sylvatica	1	337
ailanthus	Ailanthus	altissima	0.25	341
mimosa, silktree	Albizia	julibrissin	0.5	345
alder spp.	Alnus	spp.	0	350
red alder	Alnus	rubra	0.25	351
white alder	Alnus	rhombifolia		352
Arizona alder	Alnus	oblongifolia		353
European alder	Alnus	glutinosa	0.25	355
serviceberry spp.	Amelanchier	spp.	0.5	356
common serviceberry	Amelanchier	arborea	0.5	357
roundleaf serviceberry	Amelanchier	sanguinea	0.5	358
madrone spp.	Arbutus	spp.	1	360
Pacific madrone	Arbutus	menziesii	0.5	361
Arizona madrone	Arbutus	arizonica	1	362
Texas madrone	Arbutus	xalapensis	1	363
pawpaw	Asimina	triloba	0.5	367
birch spp.	Betula	spp.	0.5	370
yellow birch	Betula	alleghaniensis	0.5	371
sweet birch	Betula	lenta	0.25	372
river birch	Betula	nigra	0.25	373
water birch	Betula	occidentalis	0.5	374
paper birch	Betula	papyrifera	0.25	375
Virginia roundleaf birch	Betula	uber	0	377
northwestern paper birch	Betula	x utahensis	0	378
gray birch	Betula	populifolia	0	379
chittamwood, gum bumelia	Sideroxylon	lanuginosum	0.5	381
American hornbeam, musclewood	Carpinus	caroliniana	1	391
hickory spp.	Carya	spp.	0	400
water hickory	Carya	aquatica	0.5	401
bitternut hickory	Carya	cordiformis	0.25	402
pignut hickory	Carya	glabra	0.5	403
pecan	Carya	illinoinensis	0.25	404
shellbark hickory	Carya	laciniosa	1	405
nutmeg hickory	Carya	myristiciformis	0	406
shagbark hickory	Carya	ovata	0.5	407
black hickory	Carya	texana	0	408
mockernut hickory	Carya	alba	0.25	409
sand hickory	Carya	pallida	0	410
scrub hickory	Carya	floridana	0	411
red hickory	Carya	ovalis	0	412
southern shagbark hickory	Carya	carolinae-septentrionalis	0	413
chestnut spp.	Castanea	spp.	0.5	420
American chestnut	Castanea	dentata	0.5	421
Allegheny chinkapin	Castanea	pumila	0.5	422
Ozark chinkapin	Castanea	pumila	0.5	423
Chinese chestnut	Castanea	mollissima	0.5	424
giant chinkapin, golden chinkapin	Chrysolepis	chrysophylla	0.5	431
catalpa spp.	Catalpa	spp.	0	450
southern catalpa	Catalpa	bignonioides	0	451
northern catalpa	Catalpa	speciosa	0	452
hackberry spp.	Celtis	spp.	0.5	460
sugarberry	Celtis	laevigata	0.5	461
hackberry	Celtis	occidentalis	0.5	462
netleaf hackberry	Celtis	laevigata	0.75	463
eastern redbud	Cercis	canadensis	0.75	471
curlleaf mountain-mahogany	Cercocarpus	ledifolius	0.5	475
yellowwood	Cladrastis	kentukea	0.5	481
dogwood spp.	Cornus	spp.	1	490
flowering dogwood	Cornus	florida	1	491
Pacific dogwood	Cornus	nuttallii	1	492
hawthorn spp.	Crataegus	spp.	1	500
cockspur hawthorn	Crataegus	crus-galli	1	501
downy hawthorn	Crataegus	mollis	1	502
Brainerd's hawthorn	Crataegus	brainerdii	1	503
pear hawthorn	Crataegus	calpodendron	1	504
fireberry hawthorn	Crataegus	chrysocarpa	1	505
broadleaf hawthorn	Crataegus	dilatata	1	506
fanleaf hawthorn	Crataegus	flabellata	1	507
oneseed hawthorn	Crataegus	monogyna	1	508
scarlet hawthorn	Crataegus	pedicellata	1	509
eucalyptus spp.	Eucalyptus	spp.	0	510
Tasmanian bluegum	Eucalyptus	globulus	0.25	511
river redgum	Eucalyptus	camaldulensis	0	512
grand eucalyptus	Eucalyptus	grandis	0	513
swampmahogany	Eucalyptus	robusta	0.25	514
persimmon spp.	Diospyros	spp.	1	520
common persimmon	Diospyros	virginiana	1	521
Texas persimmon	Diospyros	texana	1	522
Anacua knockaway	Ehretia	anacua	0.5	523
American beech	Fagus	grandifolia	1	531
ash spp.	Fraxinus	spp.	0.5	540
white ash	Fraxinus	americana	0.25	541
Oregon ash	Fraxinus	latifolia	0.5	542
black ash	Fraxinus	nigra	0.25	543
green ash	Fraxinus	pennsylvanica	0.75	544
pumpkin ash	Fraxinus	profunda	0.5	545
blue ash	Fraxinus	quadrangulata	0.5	546
velvet ash	Fraxinus	velutina	0.5	547
Carolina ash	Fraxinus	caroliniana	0.5	548
Texas ash	Fraxinus	texensis	0.5	549
honeylocust spp.	Gleditsia	spp.	0.5	550
waterlocust	Gleditsia	aquatica	0.5	551
honeylocust	Gleditsia	triacanthos	0.25	552
loblolly-bay	Gordonia	lasianthus	0.75	555
ginkgo, maidenhair tree	Ginkgo	biloba	0.5	561
Kentucky coffeetree	Gymnocladus	dioicus	0	571
silverbell spp.	Halesia	spp.	1	580
Carolina silverbell	Halesia	carolina	0.75	581
two-wing silverbell	Halesia	diptera	1	582
little silverbell	Halesia	parviflora	1	583
American holly	Ilex	opaca	1	591
walnut spp.	Juglans	spp.	0	600
butternut	Juglans	cinerea	0.25	601
black walnut	Juglans	nigra	0.25	602
northern California black walnut	Juglans	hindsii	0	603
southern California black walnut	Juglans	californica	0	604
Texas walnut	Juglans	microcarpa	0	605
Arizona walnut	Juglans	major	0	606
sweetgum	Liquidambar	styraciflua	0.25	611
yellow-poplar	Liriodendron	tulipifera	0.25	621
tanoak	Lithocarpus	densiflorus	0.75	631
Osage-orange	Maclura	pomifera	0.25	641
magnolia spp.	Magnolia	spp.	0.5	650
cucumbertree	Magnolia	acuminata	0.5	651
southern magnolia	Magnolia	grandiflora	0.75	652
sweetbay	Magnolia	virginiana	0.5	653
bigleaf magnolia	Magnolia	macrophylla	1	654
mountain or Fraser magnolia	Magnolia	fraseri	0.5	655
pyramid magnolia	Magnolia	pyramidata	0.5	657
umbrella magnolia	Magnolia	tripetala	0.5	658
apple spp.	Malus	spp.	0.5	660
Oregon crab apple	Malus	fusca	0.5	661
southern crab apple	Malus	angustifolia	0.5	662
sweet crab apple	Malus	coronaria	0.5	663
prairie crab apple	Malus	ioensis	0.5	664
mulberry spp.	Morus	spp.	1	680
white mulberry	Morus	alba	1	681
red mulberry	Morus	rubra	0.75	682
Texas mulberry	Morus	microphylla	1	683
black mulberry	Morus	nigra	1	684
tupelo spp.	Nyssa	spp.	1	690
water tupelo	Nyssa	aquatica	0.25	691
Ogeechee tupelo	Nyssa	ogeche	0.25	692
blackgum	Nyssa	sylvatica	0.75	693
swamp tupelo	Nyssa	biflora	0.25	694
eastern hophornbeam	Ostrya	virginiana	0.75	701
sourwood	Oxydendrum	arboreum	0.75	711
paulownia, empress-tree	Paulownia	tomentosa	0.25	712
bay spp.	Persea	spp.	1	720
redbay	Persea	borbonia	0.75	721
water-elm, planertree	Planera	aquatica	0.5	722
sycamore spp.	Platanus	spp.	0	729
California sycamore	Platanus	racemosa	0	730
American sycamore	Platanus	occidentalis	0.5	731
Arizona sycamore	Platanus	wrightii	0	732
cottonwood and poplar spp.	Populus	spp.	0	740
balsam poplar	Populus	balsamifera	0	741
eastern cottonwood	Populus	deltoides	0	742
